# Supplementary material for: A Cellulose Ionogel with Rubber-Like Stretchability for Low-Grade Heat Harvesting
Source: Research (Wash D C). 2024 Nov 18;7:0533. doi: 10.34133/research.0533 (PMC11570788; doi:10.34133/research.0533)
Supplement: Supplementary 1 — Notes S1 and S2 Figs. S1 to S19 Movies S1 to S3 [file research.0533.f1.zip]

Archive with 4 entries (4 files):
- Revised Supporting Information (Clean Version).docx
- Supplementary_Movie_1.mov.mp4
- Supplementary_Movie_2.mov.mp4
- Supplementary_Movie_3.mov.mp4
